# Supplementary material for: Health-seeking behaviour, referral patterns and associated factors among patients with autoimmune rheumatic diseases in Ghana: A cross-sectional mixed method study
Source: PLoS One. 2022 Sep 12;17(9):e0271892. doi: 10.1371/journal.pone.0271892 (PMC9467363; doi:10.1371/journal.pone.0271892)
Supplement: S5 Appendix — (ZIP) [file pone.0271892.s009.zip]

Archive with 25 entries (24 files):
- AUDIO 29.pdf
- __MACOSX/
- __MACOSX/._AUDIO 29.pdf
- AUDIO 28 copy.pdf
- __MACOSX/._AUDIO 28 copy.pdf
- AUDIO TRANSCRIPTION.pdf
- __MACOSX/._AUDIO TRANSCRIPTION.pdf
- AUDIO TRANSCRIPTION 23.pdf
- __MACOSX/._AUDIO TRANSCRIPTION 23.pdf
- AUDIO TRANSCRIPTION 27.pdf
- __MACOSX/._AUDIO TRANSCRIPTION 27.pdf
- AUDIO TRANSCRIPTION 25.pdf
- __MACOSX/._AUDIO TRANSCRIPTION 25.pdf
- AUDIO 30.pdf
- __MACOSX/._AUDIO 30.pdf
- AUDIO 31.pdf
- __MACOSX/._AUDIO 31.pdf
- AUDIO 32.pdf
- __MACOSX/._AUDIO 32.pdf
- AUDIO 36.pdf
- __MACOSX/._AUDIO 36.pdf
- AUDIO 35.pdf
- __MACOSX/._AUDIO 35.pdf
- AUDIO 34.pdf
- __MACOSX/._AUDIO 34.pdf
